# Supplementary material for: A coral-associated actinobacterium mitigates coral bleaching under heat stress
Source: Environ Microbiome. 2023 Nov 23;18:83. doi: 10.1186/s40793-023-00540-7 (PMC10668361; doi:10.1186/s40793-023-00540-7)
Supplement: Supplementary file 1 — Supplementary Material 1: Module connectors in the three coral-associated bacterial networks [file 40793_2023_540_MOESM1_ESM.xlsx]

## Sheet: connectors
Table S2. Module connectors in the three coral-associated bacterial networks.
27℃+FASW	within_module_connectivities	among_module_connectivities	p	c	o	f	g	s
ASV10165	0	0.75	p__Proteobacteria	c__Gammaproteobacteria	o__Enterobacterales	f__Enterobacteriaceae	g__Escherichia-Shigella
ASV10264	0	0.75	p__Bacteroidota	c__Bacteroidia	o__Bacteroidales	f__Porphyromonadaceae	g__Porphyromonas
ASV10610	-0.253546	0.75	p__Proteobacteria	c__Gammaproteobacteria	o__Pasteurellales	f__Pasteurellaceae	g__Haemophilus
ASV10737	0	0.75	p__Bacteroidota	c__Bacteroidia	o__Bacteroidales	f__Prevotellaceae	g__Prevotella	s__Prevotella_loescheii
ASV11673	0	0.75	p__Proteobacteria	c__Gammaproteobacteria	o__Pseudomonadales	f__Moraxellaceae	g__Acinetobacter	s__Acinetobacter_baumannii
ASV12168	0	0.75	p__Bacteroidota	c__Bacteroidia	o__Flavobacteriales	f__Flavobacteriaceae	g__Capnocytophaga	s__Capnocytophaga_gingivalis
ASV12188	0	0.75	p__Proteobacteria	c__Gammaproteobacteria	o__Burkholderiales	f__Comamonadaceae	g__Comamonas	s__uncultured_Lautropia
ASV12389	0	0.75	p__Proteobacteria	c__Gammaproteobacteria	o__Pasteurellales	f__Pasteurellaceae	g__Haemophilus
ASV127	-0.253546	0.75	p__Proteobacteria	c__Gammaproteobacteria	o__Oceanospirillales	f__Endozoicomonadaceae	g__Endozoicomonas	s__uncultured_bacterium
ASV12708	0	0.75	p__Proteobacteria	c__Gammaproteobacteria	o__Oceanospirillales	f__Endozoicomonadaceae	g__Endozoicomonas	s__uncultured_bacterium
ASV13207	0	0.75	p__Firmicutes	c__Bacilli	o__Lactobacillales	f__Lactobacillaceae	g__Lactobacillus
ASV13876	0	0.75	p__Firmicutes	c__Bacilli	o__Bacillales	f__Bacillaceae	g__Bacillus
ASV14453	0	0.75	p__Bacteroidota	c__Bacteroidia	o__Cytophagales	f__Amoebophilaceae	g__Candidatus_Amoebophilus
ASV15757	0	0.75	p__Proteobacteria	c__Gammaproteobacteria	o__Oceanospirillales	f__Endozoicomonadaceae	g__Endozoicomonas	s__uncultured_bacterium
ASV15793	0	0.75	p__Firmicutes	c__Negativicutes	o__Veillonellales-Selenomonadales	f__Veillonellaceae	g__Veillonella	s__Veillonella_atypica
ASV16423	0	0.75	p__Firmicutes	c__Clostridia	o__Clostridiales	f__Clostridiaceae	g__Clostridium_sensu_stricto_1	s__human_gut
ASV17389	0	0.75	p__Proteobacteria	c__Gammaproteobacteria	o__Pasteurellales	f__Pasteurellaceae	g__Haemophilus
ASV17450	0.866025	0.75	p__Proteobacteria	c__Gammaproteobacteria	o__Pasteurellales	f__Pasteurellaceae	g__Haemophilus	s__Haemophilus_parainfluenzae
ASV17821	-0.253546	0.75	p__Proteobacteria	c__Gammaproteobacteria	o__Oceanospirillales	f__Endozoicomonadaceae	g__Endozoicomonas	s__uncultured_bacterium
ASV1930	1.1547	0.75	p__Firmicutes	c__Negativicutes	o__Veillonellales-Selenomonadales	f__Veillonellaceae	g__Veillonella
ASV2302	0	0.75	p__Bacteroidota	c__Bacteroidia	o__Flavobacteriales	f__Flavobacteriaceae	g__Capnocytophaga	s__Capnocytophaga_leadbetteri
ASV2337	0	0.75	p__Firmicutes	c__Bacilli	o__Lactobacillales	f__Streptococcaceae	g__Streptococcus
ASV4085	0	0.75	p__Firmicutes	c__Bacilli	o__Lactobacillales	f__Streptococcaceae	g__Streptococcus	s__Streptococcus_sanguinis
ASV4874	0	0.75	p__Firmicutes	c__Bacilli	o__Lactobacillales	f__Streptococcaceae	g__Streptococcus
ASV488	0	0.75	p__Fusobacteriota	c__Fusobacteriia	o__Fusobacteriales	f__Fusobacteriaceae	g__Fusobacterium	s__Fusobacterium_nucleatum
ASV575	0	0.75	p__Firmicutes	c__Bacilli	o__Lactobacillales	f__Streptococcaceae	g__Streptococcus
ASV604	0	0.75	p__Proteobacteria	c__Gammaproteobacteria
ASV6093	0	0.75	p__Firmicutes	c__Bacilli	o__Lactobacillales	f__Streptococcaceae	g__Streptococcus
ASV6283	0.866025	0.75	p__Proteobacteria	c__Gammaproteobacteria	o__Burkholderiales	f__Comamonadaceae	g__Comamonas	s__Ottowia_sp.
ASV6981	0	0.75	p__Bacteroidota	c__Bacteroidia	o__Cytophagales	f__Amoebophilaceae	g__Candidatus_Amoebophilus
ASV7521	-0.253546	0.75	p__Proteobacteria	c__Gammaproteobacteria	o__Oceanospirillales	f__Endozoicomonadaceae	g__Endozoicomonas	s__uncultured_bacterium
ASV8144	0	0.75	p__Proteobacteria	c__Gammaproteobacteria	o__Pasteurellales	f__Pasteurellaceae	g__Haemophilus
ASV8504	0	0.75	p__Proteobacteria	c__Gammaproteobacteria	o__Pasteurellales	f__Pasteurellaceae	g__Haemophilus
ASV897	0	0.75	p__Desulfobacterota	c__Desulfovibrionia	o__Desulfovibrionales	f__Desulfovibrionaceae	g__Halodesulfovibrio
ASV909	0	0.75	p__Proteobacteria	c__Gammaproteobacteria	o__Pasteurellales	f__Pasteurellaceae	g__Haemophilus
ASV9952	0	0.75	p__Proteobacteria	c__Alphaproteobacteria	o__Rhodobacterales	f__Rhodobacteraceae
31℃+FASW	within_module_connectivities	among_module_connectivities	p	c	o	f	g	s
ASV10063	-5.95694	0.75	p__Proteobacteria	c__Gammaproteobacteria	o__Pasteurellales	f__Pasteurellaceae	g__Haemophilus
ASV10635	-1.58936	0.75	p__Proteobacteria	c__Gammaproteobacteria	o__Burkholderiales	f__Neisseriaceae	g__Neisseria	s__Neisseria_elongata
ASV1135	0	0.75	p__Patescibacteria	c__Gracilibacteria	o__JGI_69-P22	f__JGI_69-P22	g__JGI_69-P22	s__Gracilibacteria_bacterium
ASV11540	0	0.75	p__Firmicutes	c__Negativicutes	o__Veillonellales-Selenomonadales	f__Veillonellaceae	g__Veillonella	s__Veillonella_parvula
ASV11746	0	0.75	p__Proteobacteria	c__Gammaproteobacteria	o__Burkholderiales	f__Neisseriaceae	g__Neisseria	s__Neisseria_elongata
ASV11872	0	0.75	p__Firmicutes	c__Bacilli	o__Lactobacillales	f__Streptococcaceae	g__Streptococcus
ASV12368	0	0.75	p__Proteobacteria	c__Gammaproteobacteria	o__Pasteurellales	f__Pasteurellaceae	g__Actinobacillus	s__uncultured_Haemophilus
ASV12582	0	0.75	p__Proteobacteria	c__Gammaproteobacteria	o__Oceanospirillales	f__Endozoicomonadaceae	g__Endozoicomonas	s__uncultured_bacterium
ASV13584	0	0.75	p__Proteobacteria	c__Gammaproteobacteria	o__Pasteurellales	f__Pasteurellaceae	g__Haemophilus
ASV14332	0	0.75	p__Proteobacteria	c__Gammaproteobacteria	o__Burkholderiales	f__Neisseriaceae	g__Neisseria	s__uncultured_Neisseria
ASV14914	0	0.75	p__Bacteroidota	c__Bacteroidia	o__Bacteroidales	f__Porphyromonadaceae	g__Porphyromonas	s__Porphyromonas_pasteri
ASV15254	0	0.75	p__Proteobacteria	c__Gammaproteobacteria	o__Burkholderiales	f__Neisseriaceae	g__Neisseria
ASV15410	0	0.75	p__Proteobacteria	c__Gammaproteobacteria	o__Burkholderiales	f__Neisseriaceae	g__Neisseria	s__Neisseria_elongata
ASV15656	0	0.75	p__Proteobacteria	c__Gammaproteobacteria	o__Pasteurellales	f__Pasteurellaceae	g__Haemophilus
ASV16500	0	0.75	p__Proteobacteria	c__Gammaproteobacteria	o__Pasteurellales	f__Pasteurellaceae	g__Haemophilus
ASV16656	-1.95169	0.75	p__Proteobacteria	c__Gammaproteobacteria	o__Coxiellales	f__Coxiellaceae	g__Coxiella	s__uncultured_bacterium
ASV1826	0	0.75	p__Proteobacteria	c__Gammaproteobacteria	o__Pasteurellales	f__Pasteurellaceae	g__Haemophilus
ASV1982	0	0.75	p__Proteobacteria	c__Gammaproteobacteria	o__Pasteurellales	f__Pasteurellaceae	g__Haemophilus
ASV2337	0	0.75	p__Firmicutes	c__Bacilli	o__Lactobacillales	f__Streptococcaceae	g__Streptococcus
ASV4554	0	0.75	p__Fusobacteriota	c__Fusobacteriia	o__Fusobacteriales	f__Fusobacteriaceae	g__Fusobacterium
ASV4981	0	0.75	p__Firmicutes	c__Bacilli	o__Lactobacillales	f__Streptococcaceae	g__Streptococcus
ASV5225	0	0.75	p__Actinobacteriota	c__Actinobacteria	o__Corynebacteriales	f__Corynebacteriaceae	g__Corynebacterium	s__Corynebacterium_matruchotii
ASV5443	0	0.75	p__Bacteroidota	c__Bacteroidia	o__Flavobacteriales	f__Weeksellaceae	g__Bergeyella	s__uncultured_bacterium
ASV6093	-1.88562	0.75	p__Firmicutes	c__Bacilli	o__Lactobacillales	f__Streptococcaceae	g__Streptococcus
ASV6399	1.1547	0.75	p__Firmicutes	c__Bacilli	o__Lactobacillales	f__Streptococcaceae	g__Streptococcus
ASV93	0	0.75	p__Proteobacteria	c__Gammaproteobacteria	o__Oceanospirillales	f__Endozoicomonadaceae	g__Endozoicomonas	s__uncultured_bacterium
31℃+SCSIO 13291	within_module_connectivities	among_module_connectivities	p	c	o	f	g	s
ASV11642	0	0.75	p__Proteobacteria	c__Gammaproteobacteria	o__uncultured	f__uncultured	g__uncultured	s__uncultured_bacterium
ASV12443	-0.24218	0.75	p__Proteobacteria	c__Gammaproteobacteria
ASV12873	0	0.75	p__Bacteroidota	c__Bacteroidia	o__Bacteroidales	f__Marinifilaceae	g__Marinifilum	s__Marinifilum_sp.
ASV13271	0	0.75	p__Firmicutes	c__Bacilli	o__Staphylococcales	f__Gemellaceae	g__Gemella	s__Gemella_haemolysans
ASV13645	-1.13188	0.75	p__Firmicutes	c__Bacilli	o__Lactobacillales	f__Streptococcaceae	g__Streptococcus
ASV14688	0	0.75	p__Firmicutes	c__Bacilli	o__Staphylococcales	f__Staphylococcaceae	g__Staphylococcus
ASV14910	-0.24218	0.75	p__Deferribacterota	c__Deferribacteres	o__Deferribacterales	f__Deferribacteraceae	g__Denitrovibrio	s__bioreactor_metagenome
ASV15253	0	0.75	p__Desulfobacterota	c__Desulfovibrionia	o__Desulfovibrionales	f__Desulfovibrionaceae	g__Halodesulfovibrio
ASV15801	0	0.75	p__Desulfobacterota	c__Desulfobacteria	o__Desulfobacterales	f__Desulfolunaceae	g__Desulfoluna	s__uncultured_bacterium
ASV1706	0	0.75	p__Verrucomicrobiota	c__Verrucomicrobiae	o__Opitutales	f__Puniceicoccaceae	g__Lentimonas	s__uncultured_bacterium
ASV17433	0	0.75	p__Proteobacteria	c__Alphaproteobacteria	o__Caulobacterales	f__Hyphomonadaceae	g__uncultured
ASV17700	0	0.75	p__Proteobacteria	c__Alphaproteobacteria	o__Caulobacterales	f__Hyphomonadaceae	g__uncultured	s__Hyphomonas_sp.
ASV1773	0	0.75	p__Proteobacteria	c__Alphaproteobacteria	o__Sphingomonadales	f__Sphingomonadaceae	g__Sphingorhabdus
ASV17821	0	0.75	p__Proteobacteria	c__Gammaproteobacteria	o__Oceanospirillales	f__Endozoicomonadaceae	g__Endozoicomonas	s__uncultured_bacterium
ASV2240	-0.24218	0.75	p__Bacteroidota	c__Bacteroidia	o__Cytophagales	f__Amoebophilaceae	g__Candidatus_Amoebophilus	s__uncultured_bacterium
ASV2256	0	0.75	p__Proteobacteria	c__Alphaproteobacteria	o__Caulobacterales	f__Parvularculaceae	g__uncultured	s__uncultured_organism
ASV2385	0	0.75	p__Proteobacteria	c__Gammaproteobacteria	o__Ga77536	f__Ga77536	g__Ga77536	s__uncultured_gamma
ASV2657	0	0.75	p__Firmicutes	c__Bacilli	o__Lactobacillales	f__Streptococcaceae	g__Streptococcus
ASV2784	0	0.75	p__Desulfobacterota	c__Desulfobacteria	o__Desulfobacterales	f__Desulfolunaceae	g__Desulfoluna	s__uncultured_bacterium
ASV2811	-0.24218	0.75	p__Proteobacteria	c__Gammaproteobacteria	o__Oceanospirillales	f__Endozoicomonadaceae	g__Endozoicomonas	s__uncultured_bacterium
ASV305	-1.43427	0.75	p__Bacteroidota	c__Bacteroidia	o__Cytophagales	f__Cyclobacteriaceae	g__Fulvivirga	s__uncultured_bacterium
ASV3268	0	0.75	p__Bacteroidota	c__Bacteroidia	o__Flavobacteriales	f__Flavobacteriaceae	g__Capnocytophaga	s__Capnocytophaga_sputigena
ASV4659	0	0.75	p__NB1-j	c__NB1-j	o__NB1-j	f__NB1-j	g__NB1-j
ASV4948	0	0.75	p__Proteobacteria	c__Gammaproteobacteria	o__Burkholderiales	f__Neisseriaceae	g__Neisseria
ASV5460	0	0.75	p__Actinobacteriota	c__Acidimicrobiia	o__Microtrichales	f__Microtrichaceae	g__Sva996_marine_group	s__uncultured_Verrucomicrobiales
ASV5983	0	0.75	p__Proteobacteria	c__Gammaproteobacteria	o__Pasteurellales	f__Pasteurellaceae	g__Haemophilus
ASV6137	-1.13188	0.75	p__Proteobacteria	c__Alphaproteobacteria	o__Rhodobacterales	f__Rhodobacteraceae	g__Nautella	s__Phaeobacter_italicus
ASV6256	-0.24218	0.75	p__Proteobacteria	c__Gammaproteobacteria	o__Coxiellales	f__Coxiellaceae	g__Coxiella	s__uncultured_bacterium
ASV6404	-1.13188	0.75	p__Desulfobacterota	c__Desulfovibrionia	o__Desulfovibrionales	f__Desulfovibrionaceae	g__Halodesulfovibrio	s__Halodesulfovibrio_marinisediminis
ASV6764	0	0.75	p__Bacteroidota	c__Bacteroidia	o__Bacteroidales	f__Prolixibacteraceae	g__Roseimarinus	s__Prolixibacteraceae_bacterium
ASV7407	0	0.75	p__Bacteroidota	c__Bacteroidia	o__Bacteroidales	f__Porphyromonadaceae	g__Porphyromonas	s__Porphyromonas_pasteri
ASV8002	0	0.75	p__Proteobacteria	c__Gammaproteobacteria	o__Oceanospirillales	f__Endozoicomonadaceae	g__Endozoicomonas	s__uncultured_bacterium
ASV8193	0	0.75	p__Desulfobacterota	c__uncultured	o__uncultured	f__uncultured	g__uncultured	s__uncultured_bacterium
ASV8732	0	0.75	p__Patescibacteria	c__Saccharimonadia	o__Saccharimonadales	f__Saccharimonadaceae	g__Saccharimonadaceae	s__uncultured_bacterium
ASV9546	0	0.75	p__Proteobacteria	c__Alphaproteobacteria	o__Rhodobacterales	f__Rhodobacteraceae
ASV9588	0	0.75	p__Verrucomicrobiota	c__Verrucomicrobiae	o__Verrucomicrobiales	f__DEV7	g__DEV7	s__uncultured_marine
